# Supplementary material for: The Epigenetic Landscape of Borderline Personality Disorder: Insights from a Systematic Review
Source: J Clin Med. 2025 Nov 18;14(22):8182. doi: 10.3390/jcm14228182 (PMC12653379; doi:10.3390/jcm14228182)
Supplement: Supplementary file 1 [file jcm-14-08182-s001.zip]

Archive with 1 entries (1 files):
- jcm-3876957-supplementary.pdf
